# Supplementary material for: Establishment of Gut Microbiome During Early Life and Its Relationship With Growth in Endangered Crested Ibis (Nipponia nippon)
Source: Front Microbiol. 2021 Aug 9;12:723682. doi: 10.3389/fmicb.2021.723682 (PMC8382091; doi:10.3389/fmicb.2021.723682)
Supplement: Supplementary file 9 [file Table_1.xlsx]

## Sheet: Table S1
SampleID	Family Group	Date	Day	Sex	Diet	Stage	Individual	Weight (g)	Food (g)	CRA	CRR	BarcodeSequence	LinkerPrimerSequence	Species	Sequencing	Platform
A4D3	A	2019-05-05	3	F	one	one	A4	53	10	CRA004274	CRR287807	CGATGT,GTTTCG	CCTAYGGGRBGCASCAG,GGACTACNNGGGTATCTAAT	Crested ibis	Novagene	NovaSeq6000
A4D6	A	2019-05-08	6	F	one	one	A4	66	26	CRA004274	CRR287808	TGACCA,GTTTCG	CCTAYGGGRBGCASCAG,GGACTACNNGGGTATCTAAT	Crested ibis	Novagene	NovaSeq6000
A4D9	A	2019-05-11	9	F	one	one	A4	94	25.5	CRA004274	CRR287809	ACAGTG,GTTTCG	CCTAYGGGRBGCASCAG,GGACTACNNGGGTATCTAAT	Crested ibis	Novagene	NovaSeq6000
A4D12	A	2019-05-14	12	F	one	two	A4	145	52	CRA004274	CRR287810	GCCAAT,GTTTCG	CCTAYGGGRBGCASCAG,GGACTACNNGGGTATCTAAT	Crested ibis	Novagene	NovaSeq6000
A4D15	A	2019-05-17	15	F	one	two	A4	184	72	CRA004274	CRR287811	ACTTGA,GTTTCG	CCTAYGGGRBGCASCAG,GGACTACNNGGGTATCTAAT	Crested ibis	Novagene	NovaSeq6000
A4D18	A	2019-05-20	18	F	one	two	A4	258	100	CRA004274	CRR287812	GATCAG,GTTTCG	CCTAYGGGRBGCASCAG,GGACTACNNGGGTATCTAAT	Crested ibis	Novagene	NovaSeq6000
A4D21	A	2019-05-23	21	F	one	two	A4	361	90	CRA004274	CRR287813	TAGCTT,GTTTCG	CCTAYGGGRBGCASCAG,GGACTACNNGGGTATCTAAT	Crested ibis	Novagene	NovaSeq6000
A4D24	A	2019-05-26	24	F	two	two	A4	470	152	CRA004274	CRR287814	GGCTAC,GTTTCG	CCTAYGGGRBGCASCAG,GGACTACNNGGGTATCTAAT	Crested ibis	Novagene	NovaSeq6000
A4D27	A	2019-05-29	27	F	two	three	A4	583	184	CRA004274	CRR287815	CTTGTA,GTTTCG	CCTAYGGGRBGCASCAG,GGACTACNNGGGTATCTAAT	Crested ibis	Novagene	NovaSeq6000
A4D30	A	2019-06-01	30	F	two	three	A4	760	208	CRA004274	CRR287816	ATCACG,CGTACG	CCTAYGGGRBGCASCAG,GGACTACNNGGGTATCTAAT	Crested ibis	Novagene	NovaSeq6000
A4D37	A	2019-06-08	37	F	two	three	A4	1023	240	CRA004274	CRR287817	CGATGT,CGTACG	CCTAYGGGRBGCASCAG,GGACTACNNGGGTATCTAAT	Crested ibis	Novagene	NovaSeq6000
A6D3	A	2019-05-11	3	M	one	one	A6	50	11.5	CRA004274	CRR287818	GCCAAT,CGTACG	CCTAYGGGRBGCASCAG,GGACTACNNGGGTATCTAAT	Crested ibis	Novagene	NovaSeq6000
A6D6	A	2019-05-14	6	M	one	one	A6	63	25	CRA004274	CRR287819	ACTTGA,CGTACG	CCTAYGGGRBGCASCAG,GGACTACNNGGGTATCTAAT	Crested ibis	Novagene	NovaSeq6000
A6D9	A	2019-05-17	9	M	one	one	A6	97	40	CRA004274	CRR287820	GATCAG,CGTACG	CCTAYGGGRBGCASCAG,GGACTACNNGGGTATCTAAT	Crested ibis	Novagene	NovaSeq6000
A6D12	A	2019-05-20	12	M	one	two	A6	144	52	CRA004274	CRR287821	TAGCTT,CGTACG	CCTAYGGGRBGCASCAG,GGACTACNNGGGTATCTAAT	Crested ibis	Novagene	NovaSeq6000
A6D18	A	2019-05-26	18	M	one	two	A6	310	112	CRA004274	CRR287822	GGCTAC,CGTACG	CCTAYGGGRBGCASCAG,GGACTACNNGGGTATCTAAT	Crested ibis	Novagene	NovaSeq6000
A6D21	A	2019-05-29	21	M	one	two	A6	427	144	CRA004274	CRR287823	CTTGTA,CGTACG	CCTAYGGGRBGCASCAG,GGACTACNNGGGTATCTAAT	Crested ibis	Novagene	NovaSeq6000
A6D24	A	2019-06-01	24	M	one	two	A6	562	176	CRA004274	CRR287824	ATCACG,GGTAGC	CCTAYGGGRBGCASCAG,GGACTACNNGGGTATCTAAT	Crested ibis	Novagene	NovaSeq6000
A6D27	A	2019-06-04	27	M	two	three	A6	670	208	CRA004274	CRR287825	CGATGT,GGTAGC	CCTAYGGGRBGCASCAG,GGACTACNNGGGTATCTAAT	Crested ibis	Novagene	NovaSeq6000
A6D30	A	2019-06-07	30	M	two	three	A6	802	240	CRA004274	CRR287826	TGACCA,GGTAGC	CCTAYGGGRBGCASCAG,GGACTACNNGGGTATCTAAT	Crested ibis	Novagene	NovaSeq6000
A6D37	A	2019-06-14	37	M	two	three	A6	1137	195	CRA004274	CRR287827	ACAGTG,GGTAGC	CCTAYGGGRBGCASCAG,GGACTACNNGGGTATCTAAT	Crested ibis	Novagene	NovaSeq6000
A6D44	A	2019-06-21	44	M	two	three	A6			CRA004274	CRR287828	GCCAAT,GGTAGC	CCTAYGGGRBGCASCAG,GGACTACNNGGGTATCTAAT	Crested ibis	Novagene	NovaSeq6000
A7D1	A	2019-05-12	1	M	one	one	A7	54	0	CRA004274	CRR287829	ACTTGA,GGTAGC	CCTAYGGGRBGCASCAG,GGACTACNNGGGTATCTAAT	Crested ibis	Novagene	NovaSeq6000
A7D6	A	2019-05-17	6	M	one	one	A7	77	29	CRA004274	CRR287830	TAGCTT,GGTAGC	CCTAYGGGRBGCASCAG,GGACTACNNGGGTATCTAAT	Crested ibis	Novagene	NovaSeq6000
A7D9	A	2019-05-20	9	M	one	one	A7	110	45	CRA004274	CRR287831	GGCTAC,GGTAGC	CCTAYGGGRBGCASCAG,GGACTACNNGGGTATCTAAT	Crested ibis	Novagene	NovaSeq6000
A7D12	A	2019-05-23	12	M	one	two	A7	142	48	CRA004274	CRR287832	CTTGTA,GGTAGC	CCTAYGGGRBGCASCAG,GGACTACNNGGGTATCTAAT	Crested ibis	Novagene	NovaSeq6000
A7D15	A	2019-05-26	15	M	one	two	A7	192	72	CRA004274	CRR287833	ATCACG,ACTGAT	CCTAYGGGRBGCASCAG,GGACTACNNGGGTATCTAAT	Crested ibis	Novagene	NovaSeq6000
A7D18	A	2019-05-29	18	M	one	two	A7	269	96	CRA004274	CRR287834	CGATGT,ACTGAT	CCTAYGGGRBGCASCAG,GGACTACNNGGGTATCTAAT	Crested ibis	Novagene	NovaSeq6000
A7D21	A	2019-06-01	21	M	one	two	A7	370	132	CRA004274	CRR287835	TGACCA,ACTGAT	CCTAYGGGRBGCASCAG,GGACTACNNGGGTATCTAAT	Crested ibis	Novagene	NovaSeq6000
A7D24	A	2019-06-04	24	M	one	two	A7	498	168	CRA004274	CRR287836	ACAGTG,ACTGAT	CCTAYGGGRBGCASCAG,GGACTACNNGGGTATCTAAT	Crested ibis	Novagene	NovaSeq6000
A7D27	A	2019-06-07	27	M	two	three	A7	620	204	CRA004274	CRR287837	GCCAAT,ACTGAT	CCTAYGGGRBGCASCAG,GGACTACNNGGGTATCTAAT	Crested ibis	Novagene	NovaSeq6000
A7D30	A	2019-06-10	30	M	two	three	A7		228	CRA004274	CRR287838	ACTTGA,ACTGAT	CCTAYGGGRBGCASCAG,GGACTACNNGGGTATCTAAT	Crested ibis	Novagene	NovaSeq6000
A7D37	A	2019-06-17	37	M	two	three	A7			CRA004274	CRR287839	GATCAG,ACTGAT	CCTAYGGGRBGCASCAG,GGACTACNNGGGTATCTAAT	Crested ibis	Novagene	NovaSeq6000
A7D44	A	2019-06-24	44	M	two	three	A7			CRA004274	CRR287840	TAGCTT,ACTGAT	CCTAYGGGRBGCASCAG,GGACTACNNGGGTATCTAAT	Crested ibis	Novagene	NovaSeq6000
B2D3	B	2019-05-04	3	M	one	one	B2	56	12.5	CRA004274	CRR287841	CTTGTA,ACTGAT	CCTAYGGGRBGCASCAG,GGACTACNNGGGTATCTAAT	Crested ibis	Novagene	NovaSeq6000
B2D6	B	2019-05-07	6	M	one	one	B2	68	25	CRA004274	CRR287842	ATCACG,ATGAGC	CCTAYGGGRBGCASCAG,GGACTACNNGGGTATCTAAT	Crested ibis	Novagene	NovaSeq6000
B2D9	B	2019-05-10	9	M	one	one	B2	103	37	CRA004274	CRR287843	CGATGT,ATGAGC	CCTAYGGGRBGCASCAG,GGACTACNNGGGTATCTAAT	Crested ibis	Novagene	NovaSeq6000
B2D12	B	2019-05-13	12	M	one	two	B2	140	46	CRA004274	CRR287844	TGACCA,ATGAGC	CCTAYGGGRBGCASCAG,GGACTACNNGGGTATCTAAT	Crested ibis	Novagene	NovaSeq6000
B2D15	B	2019-05-16	15	M	one	two	B2	205	72	CRA004274	CRR287845	ACAGTG,ATGAGC	CCTAYGGGRBGCASCAG,GGACTACNNGGGTATCTAAT	Crested ibis	Novagene	NovaSeq6000
B2D18	B	2019-05-19	18	M	one	two	B2	273	100	CRA004274	CRR287846	GCCAAT,ATGAGC	CCTAYGGGRBGCASCAG,GGACTACNNGGGTATCTAAT	Crested ibis	Novagene	NovaSeq6000
B2D21	B	2019-05-22	21	M	one	two	B2	374	120	CRA004274	CRR287847	ACTTGA,ATGAGC	CCTAYGGGRBGCASCAG,GGACTACNNGGGTATCTAAT	Crested ibis	Novagene	NovaSeq6000
B2D24	B	2019-05-25	24	M	two	two	B2	503	152	CRA004274	CRR287848	GATCAG,ATGAGC	CCTAYGGGRBGCASCAG,GGACTACNNGGGTATCTAAT	Crested ibis	Novagene	NovaSeq6000
B2D27	B	2019-05-28	27	M	two	three	B2	609	184	CRA004274	CRR287849	TAGCTT,ATGAGC	CCTAYGGGRBGCASCAG,GGACTACNNGGGTATCTAAT	Crested ibis	Novagene	NovaSeq6000
B2D37	B	2019-06-07	37	M	two	three	B2	996	180	CRA004274	CRR287850	GGCTAC,ATGAGC	CCTAYGGGRBGCASCAG,GGACTACNNGGGTATCTAAT	Crested ibis	Novagene	NovaSeq6000
B2D44	B	2019-06-14	44	M	two	three	B2	1078		CRA004274	CRR287851	CTTGTA,ATGAGC	CCTAYGGGRBGCASCAG,GGACTACNNGGGTATCTAAT	Crested ibis	Novagene	NovaSeq6000
B4D3	B	2019-05-12	3	F	one	one	B4	61	11.5	CRA004274	CRR287852	CGATGT,ATTCCT	CCTAYGGGRBGCASCAG,GGACTACNNGGGTATCTAAT	Crested ibis	Novagene	NovaSeq6000
B4D6	B	2019-05-15	6	F	one	one	B4	74	25	CRA004274	CRR287853	TGACCA,ATTCCT	CCTAYGGGRBGCASCAG,GGACTACNNGGGTATCTAAT	Crested ibis	Novagene	NovaSeq6000
B4D9	B	2019-05-18	9	F	one	one	B4	111	40	CRA004274	CRR287854	ACAGTG,ATTCCT	CCTAYGGGRBGCASCAG,GGACTACNNGGGTATCTAAT	Crested ibis	Novagene	NovaSeq6000
B4D12	B	2019-05-21	12	F	one	two	B4	154	52	CRA004274	CRR287855	GCCAAT,ATTCCT	CCTAYGGGRBGCASCAG,GGACTACNNGGGTATCTAAT	Crested ibis	Novagene	NovaSeq6000
B4D18	B	2019-05-27	18	F	one	two	B4	318	112	CRA004274	CRR287856	ACTTGA,ATTCCT	CCTAYGGGRBGCASCAG,GGACTACNNGGGTATCTAAT	Crested ibis	Novagene	NovaSeq6000
B4D21	B	2019-05-30	21	F	one	two	B4	428	144	CRA004274	CRR287857	GATCAG,ATTCCT	CCTAYGGGRBGCASCAG,GGACTACNNGGGTATCTAAT	Crested ibis	Novagene	NovaSeq6000
B4D24	B	2019-06-02	24	F	one	two	B4	549	176	CRA004274	CRR287858	TAGCTT,ATTCCT	CCTAYGGGRBGCASCAG,GGACTACNNGGGTATCTAAT	Crested ibis	Novagene	NovaSeq6000
B4D30	B	2019-06-08	30	F	two	three	B4	776	240	CRA004274	CRR287859	ATCACG,GTTTCG	CCTAYGGGRBGCASCAG,GGACTACNNGGGTATCTAAT	Crested ibis	Novagene	NovaSeq6000
B4D37	B	2019-06-15	37	F	two	three	B4	1020	260	CRA004274	CRR287860	CTTGTA,ATTCCT	CCTAYGGGRBGCASCAG,GGACTACNNGGGTATCTAAT	Crested ibis	Novagene	NovaSeq6000
B4D44	B	2019-06-22	44	F	two	three	B4	57		CRA004274	CRR287861	ATCACG,CAAAAG	CCTAYGGGRBGCASCAG,GGACTACNNGGGTATCTAAT	Crested ibis	Novagene	NovaSeq6000
B5D3	B	2019-05-14	3	M	one	one	B5	67	14	CRA004274	CRR287862	CGATGT,CAAAAG	CCTAYGGGRBGCASCAG,GGACTACNNGGGTATCTAAT	Crested ibis	Novagene	NovaSeq6000
B5D6	B	2019-05-17	6	M	one	one	B5	89	30.5	CRA004274	CRR287863	TGACCA,CAAAAG	CCTAYGGGRBGCASCAG,GGACTACNNGGGTATCTAAT	Crested ibis	Novagene	NovaSeq6000
B5D9	B	2019-05-20	9	M	one	one	B5	120	28	CRA004274	CRR287864	ACAGTG,CAAAAG	CCTAYGGGRBGCASCAG,GGACTACNNGGGTATCTAAT	Crested ibis	Novagene	NovaSeq6000
B5D12	B	2019-05-23	12	M	one	two	B5	260	40	CRA004274	CRR287865	GCCAAT,CAAAAG	CCTAYGGGRBGCASCAG,GGACTACNNGGGTATCTAAT	Crested ibis	Novagene	NovaSeq6000
B5D18	B	2019-05-29	18	M	one	two	B5	510	104	CRA004274	CRR287866	GATCAG,CAAAAG	CCTAYGGGRBGCASCAG,GGACTACNNGGGTATCTAAT	Crested ibis	Novagene	NovaSeq6000
B5D24	B	2019-06-04	24	M	one	two	B5		123	CRA004274	CRR287867	TAGCTT,CAAAAG	CCTAYGGGRBGCASCAG,GGACTACNNGGGTATCTAAT	Crested ibis	Novagene	NovaSeq6000
B5D30	B	2019-06-10	30	M	two	three	B5		200	CRA004274	CRR287868	GGCTAC,CAAAAG	CCTAYGGGRBGCASCAG,GGACTACNNGGGTATCTAAT	Crested ibis	Novagene	NovaSeq6000
B6D6	B	2019-05-21	6	M	one	one	B6	80	27	CRA004274	CRR287869	ATCACG,CAACTA	CCTAYGGGRBGCASCAG,GGACTACNNGGGTATCTAAT	Crested ibis	Novagene	NovaSeq6000
B6D9	B	2019-05-24	9	M	one	one	B6	113	40	CRA004274	CRR287870	CGATGT,CAACTA	CCTAYGGGRBGCASCAG,GGACTACNNGGGTATCTAAT	Crested ibis	Novagene	NovaSeq6000
B6D12	B	2019-05-27	12	M	one	two	B6	160	68	CRA004274	CRR287871	TGACCA,CAACTA	CCTAYGGGRBGCASCAG,GGACTACNNGGGTATCTAAT	Crested ibis	Novagene	NovaSeq6000
B6D15	B	2019-05-30	15	M	one	two	B6	252	104	CRA004274	CRR287872	ACAGTG,CAACTA	CCTAYGGGRBGCASCAG,GGACTACNNGGGTATCTAAT	Crested ibis	Novagene	NovaSeq6000
B6D18	B	2019-06-02	18	M	one	two	B6	357	140	CRA004274	CRR287873	GCCAAT,CAACTA	CCTAYGGGRBGCASCAG,GGACTACNNGGGTATCTAAT	Crested ibis	Novagene	NovaSeq6000
B6D21	B	2019-06-05	21	M	one	two	B6	507	176	CRA004274	CRR287874	ACTTGA,CAACTA	CCTAYGGGRBGCASCAG,GGACTACNNGGGTATCTAAT	Crested ibis	Novagene	NovaSeq6000
B6D24	B	2019-06-08	24	M	one	two	B6	625	180	CRA004274	CRR287875	GATCAG,CAACTA	CCTAYGGGRBGCASCAG,GGACTACNNGGGTATCTAAT	Crested ibis	Novagene	NovaSeq6000
B6D27	B	2019-06-11	27	M	two	three	B6	790	204	CRA004274	CRR287876	TAGCTT,CAACTA	CCTAYGGGRBGCASCAG,GGACTACNNGGGTATCTAAT	Crested ibis	Novagene	NovaSeq6000
B6D37	B	2019-06-21	37	M	two	three	B6			CRA004274	CRR287877	GGCTAC,CAACTA	CCTAYGGGRBGCASCAG,GGACTACNNGGGTATCTAAT	Crested ibis	Novagene	NovaSeq6000
B6D44	B	2019-06-28	44	M	two	three	B6			CRA004274	CRR287878	CGATGT,GTTTCG	CCTAYGGGRBGCASCAG,GGACTACNNGGGTATCTAAT	Crested ibis	Novagene	NovaSeq6000
B8D3	B	2019-05-24	3	F	one	one	B8	61	9.5	CRA004274	CRR287879	CGATGT,GTTTCG	CCTAYGGGRBGCASCAG,GGACTACNNGGGTATCTAAT	Crested ibis	Novagene	NovaSeq6000
B8D6	B	2019-05-27	6	F	one	one	B8	73	24	CRA004274	CRR287880	TGACCA,GTTTCG	CCTAYGGGRBGCASCAG,GGACTACNNGGGTATCTAAT	Crested ibis	Novagene	NovaSeq6000
B8D9	B	2019-05-30	9	F	one	one	B8	99	36	CRA004274	CRR287881	ACAGTG,GTTTCG	CCTAYGGGRBGCASCAG,GGACTACNNGGGTATCTAAT	Crested ibis	Novagene	NovaSeq6000
B8D12	B	2019-06-02	12	F	one	two	B8	138	48	CRA004274	CRR287882	GCCAAT,GTTTCG	CCTAYGGGRBGCASCAG,GGACTACNNGGGTATCTAAT	Crested ibis	Novagene	NovaSeq6000
B8D15	B	2019-06-05	15	F	one	two	B8	179	60	CRA004274	CRR287883	ACTTGA,GTTTCG	CCTAYGGGRBGCASCAG,GGACTACNNGGGTATCTAAT	Crested ibis	Novagene	NovaSeq6000
B8D18	B	2019-06-08	18	F	one	two	B8	235	96	CRA004274	CRR287884	GATCAG,GTTTCG	CCTAYGGGRBGCASCAG,GGACTACNNGGGTATCTAAT	Crested ibis	Novagene	NovaSeq6000
B8D21	B	2019-06-11	21	F	one	two	B8	337	120	CRA004274	CRR287885	TAGCTT,GTTTCG	CCTAYGGGRBGCASCAG,GGACTACNNGGGTATCTAAT	Crested ibis	Novagene	NovaSeq6000
B8D24	B	2019-06-14	24	F	one	two	B8	435	140	CRA004274	CRR287886	GGCTAC,GTTTCG	CCTAYGGGRBGCASCAG,GGACTACNNGGGTATCTAAT	Crested ibis	Novagene	NovaSeq6000
B8D27	B	2019-06-17	27	F	two	three	B8	580	188	CRA004274	CRR287887	CTTGTA,GTTTCG	CCTAYGGGRBGCASCAG,GGACTACNNGGGTATCTAAT	Crested ibis	Novagene	NovaSeq6000
B8D30	B	2019-06-20	30	F	two	three	B8	713	224	CRA004274	CRR287888	ATCACG,CGTACG	CCTAYGGGRBGCASCAG,GGACTACNNGGGTATCTAAT	Crested ibis	Novagene	NovaSeq6000
B8D37	B	2019-06-27	37	F	two	three	B8	1020	240	CRA004274	CRR287889	CGATGT,CGTACG	CCTAYGGGRBGCASCAG,GGACTACNNGGGTATCTAAT	Crested ibis	Novagene	NovaSeq6000
B8D44	B	2019-07-04	44	F	two	three	B8			CRA004274	CRR287890	TGACCA,CGTACG	CCTAYGGGRBGCASCAG,GGACTACNNGGGTATCTAAT	Crested ibis	Novagene	NovaSeq6000
C1D6	C	2019-05-09	6	F	one	one	C1	72	23.5	CRA004274	CRR287891	ACTTGA,CGTACG	CCTAYGGGRBGCASCAG,GGACTACNNGGGTATCTAAT	Crested ibis	Novagene	NovaSeq6000
C1D9	C	2019-05-12	9	F	one	one	C1	102	44	CRA004274	CRR287892	GATCAG,CGTACG	CCTAYGGGRBGCASCAG,GGACTACNNGGGTATCTAAT	Crested ibis	Novagene	NovaSeq6000
C1D12	C	2019-05-15	12	F	one	two	C1	141	58	CRA004274	CRR287893	TAGCTT,CGTACG	CCTAYGGGRBGCASCAG,GGACTACNNGGGTATCTAAT	Crested ibis	Novagene	NovaSeq6000
C1D15	C	2019-05-18	15	F	one	two	C1	205	84	CRA004274	CRR287894	GGCTAC,CGTACG	CCTAYGGGRBGCASCAG,GGACTACNNGGGTATCTAAT	Crested ibis	Novagene	NovaSeq6000
C1D18	C	2019-05-21	18	F	one	two	C1	275	112	CRA004274	CRR287895	CTTGTA,CGTACG	CCTAYGGGRBGCASCAG,GGACTACNNGGGTATCTAAT	Crested ibis	Novagene	NovaSeq6000
C1D21	C	2019-05-24	21	F	one	two	C1	385	128	CRA004274	CRR287896	ATCACG,GGTAGC	CCTAYGGGRBGCASCAG,GGACTACNNGGGTATCTAAT	Crested ibis	Novagene	NovaSeq6000
C1D24	C	2019-05-27	24	F	two	two	C1	508	164	CRA004274	CRR287897	CGATGT,GGTAGC	CCTAYGGGRBGCASCAG,GGACTACNNGGGTATCTAAT	Crested ibis	Novagene	NovaSeq6000
C1D27	C	2019-05-30	27	F	two	three	C1	630	192	CRA004274	CRR287898	TGACCA,GGTAGC	CCTAYGGGRBGCASCAG,GGACTACNNGGGTATCTAAT	Crested ibis	Novagene	NovaSeq6000
C1D30	C	2019-06-02	30	F	two	three	C1	784	216	CRA004274	CRR287899	ACAGTG,GGTAGC	CCTAYGGGRBGCASCAG,GGACTACNNGGGTATCTAAT	Crested ibis	Novagene	NovaSeq6000
C1D37	C	2019-06-09	37	F	two	three	C1			CRA004274	CRR287900	GCCAAT,GGTAGC	CCTAYGGGRBGCASCAG,GGACTACNNGGGTATCTAAT	Crested ibis	Novagene	NovaSeq6000
C1D44	C	2019-06-16	44	F	two	three	C1			CRA004274	CRR287901	ACTTGA,GGTAGC	CCTAYGGGRBGCASCAG,GGACTACNNGGGTATCTAAT	Crested ibis	Novagene	NovaSeq6000
C3D1	C	2019-05-08	1	F	one	one	C3	55	3	CRA004274	CRR287902	GATCAG,GGTAGC	CCTAYGGGRBGCASCAG,GGACTACNNGGGTATCTAAT	Crested ibis	Novagene	NovaSeq6000
C3D3	C	2019-05-10	3	F	one	one	C3	59	11.5	CRA004274	CRR287903	TAGCTT,GGTAGC	CCTAYGGGRBGCASCAG,GGACTACNNGGGTATCTAAT	Crested ibis	Novagene	NovaSeq6000
C3D6	C	2019-05-13	6	F	one	one	C3	74	25	CRA004274	CRR287904	GGCTAC,GGTAGC	CCTAYGGGRBGCASCAG,GGACTACNNGGGTATCTAAT	Crested ibis	Novagene	NovaSeq6000
C3D9	C	2019-05-16	9	F	one	one	C3	102	40	CRA004274	CRR287905	CTTGTA,GGTAGC	CCTAYGGGRBGCASCAG,GGACTACNNGGGTATCTAAT	Crested ibis	Novagene	NovaSeq6000
C3D18	C	2019-05-23	18	F	one	two	C3	309	112	CRA004274	CRR287906	CGATGT,ACTGAT	CCTAYGGGRBGCASCAG,GGACTACNNGGGTATCTAAT	Crested ibis	Novagene	NovaSeq6000
C3D21	C	2019-05-26	21	F	one	two	C3	412	144	CRA004274	CRR287907	TGACCA,ACTGAT	CCTAYGGGRBGCASCAG,GGACTACNNGGGTATCTAAT	Crested ibis	Novagene	NovaSeq6000
C3D24	C	2019-05-29	24	F	one	two	C3	528	176	CRA004274	CRR287908	ACAGTG,ACTGAT	CCTAYGGGRBGCASCAG,GGACTACNNGGGTATCTAAT	Crested ibis	Novagene	NovaSeq6000
C3D27	C	2019-06-01	27	F	two	three	C3	650	208	CRA004274	CRR287909	GCCAAT,ACTGAT	CCTAYGGGRBGCASCAG,GGACTACNNGGGTATCTAAT	Crested ibis	Novagene	NovaSeq6000
C3D30	C	2019-06-04	30	F	two	three	C3	762	240	CRA004274	CRR287910	ACTTGA,ACTGAT	CCTAYGGGRBGCASCAG,GGACTACNNGGGTATCTAAT	Crested ibis	Novagene	NovaSeq6000
C3D37	C	2019-06-11	37	F	two	three	C3	1040	195	CRA004274	CRR287911	GATCAG,ACTGAT	CCTAYGGGRBGCASCAG,GGACTACNNGGGTATCTAAT	Crested ibis	Novagene	NovaSeq6000
C3D44	C	2019-06-18	44	F	two	three	C3			CRA004274	CRR287912	TAGCTT,ACTGAT	CCTAYGGGRBGCASCAG,GGACTACNNGGGTATCTAAT	Crested ibis	Novagene	NovaSeq6000
C4D3	C	2019-05-14	3	M	one	one	C4	60	12.5	CRA004274	CRR287913	CTTGTA,ACTGAT	CCTAYGGGRBGCASCAG,GGACTACNNGGGTATCTAAT	Crested ibis	Novagene	NovaSeq6000
C4D6	C	2019-05-17	6	M	one	one	C4	78	30	CRA004274	CRR287914	ATCACG,ATGAGC	CCTAYGGGRBGCASCAG,GGACTACNNGGGTATCTAAT	Crested ibis	Novagene	NovaSeq6000
C4D9	C	2019-05-20	9	M	one	one	C4	106	45	CRA004274	CRR287915	CGATGT,ATGAGC	CCTAYGGGRBGCASCAG,GGACTACNNGGGTATCTAAT	Crested ibis	Novagene	NovaSeq6000
C4D15	C	2019-05-26	15	M	one	two	C4	190	72	CRA004274	CRR287916	ACAGTG,ATGAGC	CCTAYGGGRBGCASCAG,GGACTACNNGGGTATCTAAT	Crested ibis	Novagene	NovaSeq6000
C4D18	C	2019-05-29	18	M	one	two	C4	274	96	CRA004274	CRR287917	GCCAAT,ATGAGC	CCTAYGGGRBGCASCAG,GGACTACNNGGGTATCTAAT	Crested ibis	Novagene	NovaSeq6000
C4D21	C	2019-06-01	21	M	one	two	C4	378	132	CRA004274	CRR287918	ACTTGA,ATGAGC	CCTAYGGGRBGCASCAG,GGACTACNNGGGTATCTAAT	Crested ibis	Novagene	NovaSeq6000
C4D24	C	2019-06-04	24	M	one	two	C4	492	168	CRA004274	CRR287919	GATCAG,ATGAGC	CCTAYGGGRBGCASCAG,GGACTACNNGGGTATCTAAT	Crested ibis	Novagene	NovaSeq6000
C4D27	C	2019-06-07	27	M	two	three	C4	623	204	CRA004274	CRR287920	TAGCTT,ATGAGC	CCTAYGGGRBGCASCAG,GGACTACNNGGGTATCTAAT	Crested ibis	Novagene	NovaSeq6000
C4D30	C	2019-06-10	30	M	two	three	C4		240	CRA004274	CRR287921	GGCTAC,ATGAGC	CCTAYGGGRBGCASCAG,GGACTACNNGGGTATCTAAT	Crested ibis	Novagene	NovaSeq6000
C4D37	C	2019-06-17	37	M	two	three	C4			CRA004274	CRR287922	CTTGTA,ATGAGC	CCTAYGGGRBGCASCAG,GGACTACNNGGGTATCTAAT	Crested ibis	Novagene	NovaSeq6000
C4D44	C	2019-06-24	44	M	two	three	C4			CRA004274	CRR287923	ATCACG,ATTCCT	CCTAYGGGRBGCASCAG,GGACTACNNGGGTATCTAAT	Crested ibis	Novagene	NovaSeq6000
C7D1	C	2019-05-20	1	M	one	one	C7	57		CRA004274	CRR287924	CGATGT,ATTCCT	CCTAYGGGRBGCASCAG,GGACTACNNGGGTATCTAAT	Crested ibis	Novagene	NovaSeq6000
C7D3	C	2019-05-22	3	M	one	one	C7	54	7.5	CRA004274	CRR287925	TGACCA,ATTCCT	CCTAYGGGRBGCASCAG,GGACTACNNGGGTATCTAAT	Crested ibis	Novagene	NovaSeq6000
C7D6	C	2019-05-25	6	M	one	one	C7	64	18	CRA004274	CRR287926	ACAGTG,ATTCCT	CCTAYGGGRBGCASCAG,GGACTACNNGGGTATCTAAT	Crested ibis	Novagene	NovaSeq6000
C7D9	C	2019-05-28	9	M	one	one	C7	87	32	CRA004274	CRR287927	GCCAAT,ATTCCT	CCTAYGGGRBGCASCAG,GGACTACNNGGGTATCTAAT	Crested ibis	Novagene	NovaSeq6000
C7D12	C	2019-05-31	12	M	one	two	C7	111	44	CRA004274	CRR287928	ACTTGA,ATTCCT	CCTAYGGGRBGCASCAG,GGACTACNNGGGTATCTAAT	Crested ibis	Novagene	NovaSeq6000
C7D15	C	2019-06-03	15	M	one	two	C7	151	56	CRA004274	CRR287929	GATCAG,ATTCCT	CCTAYGGGRBGCASCAG,GGACTACNNGGGTATCTAAT	Crested ibis	Novagene	NovaSeq6000
C7D18	C	2019-06-06	18	M	one	two	C7	201	80	CRA004274	CRR287930	TAGCTT,ATTCCT	CCTAYGGGRBGCASCAG,GGACTACNNGGGTATCTAAT	Crested ibis	Novagene	NovaSeq6000
C7D21	C	2019-06-09	21	M	one	two	C7	270	116	CRA004274	CRR287931	GGCTAC,ATTCCT	CCTAYGGGRBGCASCAG,GGACTACNNGGGTATCTAAT	Crested ibis	Novagene	NovaSeq6000
C7D24	C	2019-06-12	24	M	one	two	C7	390	128	CRA004274	CRR287932	CTTGTA,ATTCCT	CCTAYGGGRBGCASCAG,GGACTACNNGGGTATCTAAT	Crested ibis	Novagene	NovaSeq6000
C7D27	C	2019-06-15	27	M	two	three	C7	500	164	CRA004274	CRR287933	ATCACG,ATTCCT	CCTAYGGGRBGCASCAG,GGACTACNNGGGTATCTAAT	Crested ibis	Novagene	NovaSeq6000
C7D30	C	2019-06-18	30	M	two	three	C7	652	200	CRA004274	CRR287934	CGATGT,ATTCCT	CCTAYGGGRBGCASCAG,GGACTACNNGGGTATCTAAT	Crested ibis	Novagene	NovaSeq6000
C7D37	C	2019-06-25	37	M	two	three	C7	1020		CRA004274	CRR287935	TGACCA,ATTCCT	CCTAYGGGRBGCASCAG,GGACTACNNGGGTATCTAAT	Crested ibis	Novagene	NovaSeq6000
C7D44	C	2019-07-02	44	M	two	three	C7			CRA004274	CRR287936	ACAGTG,ATTCCT	CCTAYGGGRBGCASCAG,GGACTACNNGGGTATCTAAT	Crested ibis	Novagene	NovaSeq6000
C8D3	C	2019-05-24	3	F	one	one	C8	55	9.5	CRA004274	CRR287937	GCCAAT,ATTCCT	CCTAYGGGRBGCASCAG,GGACTACNNGGGTATCTAAT	Crested ibis	Novagene	NovaSeq6000
C8D6	C	2019-05-27	6	F	one	one	C8	65	24	CRA004274	CRR287938	ACTTGA,ATTCCT	CCTAYGGGRBGCASCAG,GGACTACNNGGGTATCTAAT	Crested ibis	Novagene	NovaSeq6000
C8D9	C	2019-05-30	9	F	one	one	C8	92	36	CRA004274	CRR287939	GATCAG,ATGAGC	CCTAYGGGRBGCASCAG,GGACTACNNGGGTATCTAAT	Crested ibis	Novagene	NovaSeq6000
C8D12	C	2019-06-02	12	F	one	two	C8	131	48	CRA004274	CRR287940	TAGCTT,ATTCCT	CCTAYGGGRBGCASCAG,GGACTACNNGGGTATCTAAT	Crested ibis	Novagene	NovaSeq6000
C8D15	C	2019-06-05	15	F	one	two	C8	175	60	CRA004274	CRR287941	GGCTAC,ATTCCT	CCTAYGGGRBGCASCAG,GGACTACNNGGGTATCTAAT	Crested ibis	Novagene	NovaSeq6000
C8D18	C	2019-06-08	18	F	one	two	C8	226	96	CRA004274	CRR287942	CTTGTA,ATTCCT	CCTAYGGGRBGCASCAG,GGACTACNNGGGTATCTAAT	Crested ibis	Novagene	NovaSeq6000
C8D21	C	2019-06-11	21	F	one	two	C8	319	120	CRA004274	CRR287943	ATCACG,CAAAAG	CCTAYGGGRBGCASCAG,GGACTACNNGGGTATCTAAT	Crested ibis	Novagene	NovaSeq6000
C8D24	C	2019-06-14	24	F	one	two	C8	427	132	CRA004274	CRR287944	CGATGT,CAAAAG	CCTAYGGGRBGCASCAG,GGACTACNNGGGTATCTAAT	Crested ibis	Novagene	NovaSeq6000
C8D27	C	2019-06-17	27	F	two	three	C8	580	188	CRA004274	CRR287945	TGACCA,CAAAAG	CCTAYGGGRBGCASCAG,GGACTACNNGGGTATCTAAT	Crested ibis	Novagene	NovaSeq6000
C8D30	C	2019-06-20	30	F	two	three	C8	720	224	CRA004274	CRR287946	ACAGTG,CAAAAG	CCTAYGGGRBGCASCAG,GGACTACNNGGGTATCTAAT	Crested ibis	Novagene	NovaSeq6000
C8D37	C	2019-06-27	37	F	two	three	C8	1067	240	CRA004274	CRR287947	GCCAAT,CAAAAG	CCTAYGGGRBGCASCAG,GGACTACNNGGGTATCTAAT	Crested ibis	Novagene	NovaSeq6000
C8D44	C	2019-07-04	44	F	two	three	C8			CRA004274	CRR287948	ACTTGA,CAAAAG	CCTAYGGGRBGCASCAG,GGACTACNNGGGTATCTAAT	Crested ibis	Novagene	NovaSeq6000
C9D3	C	2019-05-29	3	F	one	one	C9	57	10.5	CRA004274	CRR287949	GATCAG,CAAAAG	CCTAYGGGRBGCASCAG,GGACTACNNGGGTATCTAAT	Crested ibis	Novagene	NovaSeq6000
C9D6	C	2019-06-01	6	F	one	one	C9	71	24	CRA004274	CRR287950	TAGCTT,CAAAAG	CCTAYGGGRBGCASCAG,GGACTACNNGGGTATCTAAT	Crested ibis	Novagene	NovaSeq6000
C9D9	C	2019-06-04	9	F	one	one	C9	97	36	CRA004274	CRR287951	GGCTAC,CAAAAG	CCTAYGGGRBGCASCAG,GGACTACNNGGGTATCTAAT	Crested ibis	Novagene	NovaSeq6000
C9D12	C	2019-06-07	12	F	one	two	C9	135	48	CRA004274	CRR287952	CTTGTA,CAAAAG	CCTAYGGGRBGCASCAG,GGACTACNNGGGTATCTAAT	Crested ibis	Novagene	NovaSeq6000
C9D15	C	2019-06-10	15	F	one	two	C9	185	60	CRA004274	CRR287953	ATCACG,CAACTA	CCTAYGGGRBGCASCAG,GGACTACNNGGGTATCTAAT	Crested ibis	Novagene	NovaSeq6000
C9D24	C	2019-06-19	24	F	one	two	C9	465	156	CRA004274	CRR287954	CGATGT,CAACTA	CCTAYGGGRBGCASCAG,GGACTACNNGGGTATCTAAT	Crested ibis	Novagene	NovaSeq6000
C9D27	C	2019-06-22	27	F	two	three	C9	618	196	CRA004274	CRR287955	TGACCA,CAACTA	CCTAYGGGRBGCASCAG,GGACTACNNGGGTATCTAAT	Crested ibis	Novagene	NovaSeq6000
C9D37	C	2019-07-02	37	F	two	three	C9			CRA004274	CRR287956	ACAGTG,CAACTA	CCTAYGGGRBGCASCAG,GGACTACNNGGGTATCTAAT	Crested ibis	Novagene	NovaSeq6000
C9D44	C	2019-07-09	44	F	two	three	C9			CRA004274	CRR287957	GCCAAT,CAACTA	CCTAYGGGRBGCASCAG,GGACTACNNGGGTATCTAAT	Crested ibis	Novagene	NovaSeq6000
Note:
Family Group: individuals from three families with different parents , family A, family B, family C.
Date: sampling time
Day: age in days
Sex: gender of the sample
Stage: chick housed in three different environment which was inferred in Figure 1. Stage one: crested ibis chick were housed in the brood box with -0.6 ℃ per day from 37 ℃, fed on loach paste; stage two: crested ibis were housed in the brood room with consistent temperature of 30 ℃ where they were fed on loach paste; stage three: crested ibis lived in the brood room without controlled temperature…
Diet: Diet type. One: chick were fed on loach paste; two: chick were fed on fresh paste and loach paste
Individual: samples collected from different individuals.
Weight: chick weight at the sampling time
Food: food weight at sampling day
CRA: sequence read archive number
CRR: run accession number
BarcodeSequence: barcode sequence for each sample
LinkerPrimerSequence: primer sequences for pcr
Species: species studied in this
Sequencing: sequencing service
Platform: sequencing platform
